# Supplementary material for: Ecological Interactions on Sandy Beach Ecosystems: A Global Synthesis of Mole Crabs and New Insights into Emerita brasiliensis and Emerita rathbunae (Crustacea, Decapoda, Anomura, Hippidae)
Source: Biology (Basel). 2026 Feb 10;15(4):311. doi: 10.3390/biology15040311 (PMC12937717; doi:10.3390/biology15040311)
Supplement: Supplementary file 1 [file biology-15-00311-s001.zip]

Archive with 2 entries (2 files):
- biology-4060209-supplementary.pdf
- VideoS1.mp4
